# Supplementary material for: Discovery of a Novel Antiviral Effect of the Restriction Factor SPOC1 against Human Cytomegalovirus
Source: Viruses. 2024 Feb 27;16(3):363. doi: 10.3390/v16030363 (PMC10976249; doi:10.3390/v16030363)
Supplement: Supplementary file 1 [file viruses-16-00363-s001.zip]

Archive with 1 entries (1 files):
- viruses-2813357-supplementary.pdf
